# Supplementary material for: Hungary as a source of West Nile virus diversity and spread in Europe: insights from the 2024 transmission season
Source: Euro Surveill. 2026 Apr 23;31(16):2500785. doi: 10.2807/1560-7917.ES.2026.31.16.2500785 (PMC13109698; doi:10.2807/1560-7917.ES.2026.31.16.2500785)
Supplement: SupplementaryTable [file 25-00785_NAGY_Supplementary_Table_S1.xlsx]

## Sheet: Munkalap2
This supplementary material is hosted by Eurosurveillance as supporting information alongside the article „Hungary as a source of West Nile virus diversity and spread in Europe: insights from the 2024 transmission season”, on behalf of the authors, who remain responsible for the accuracy and appropriateness of the content. The same standards for ethics, copyright, attributions and permissions as …
Sample	Sample_ID	Accession_number	Bioproject_ID	Biosample_ID	SRA_accession		Sample_type	Host	Collection_year	Collection_date	Country	Latitude_longitude	Involved_in_phylogeographyc analysis	Ct_value	Sequencing_platform			Column1
Patient 1	POLTI157	PV596716	PRJNA1327097	SAMN51264633		6578	cerebrospinal fluid	Homo sapiens	2024	2024-07-22	Hungary	47.8500 N 21.4333 E	yes	28,65	Illumina
	POLTI157	PV596717	PRJNA1327097	SAMN51264634		6678	whole blood	Homo sapiens	2024	2024-07-24	Hungary	47.8500 N 21.4333 E	no	34,60	Illumina
	POLTI157	PV596718	PRJNA1327097	SAMN51264635		6679	urine	Homo sapiens	2024	2024-07-24	Hungary	47.8500 N 21.4333 E	no	24,18	Illumina
Patient 2	DR.AN442	PV596719	PRJNA1327097	SAMN51264636		6748	whole blood	Homo sapiens	2024	2024-07-27	Hungary	46.2500 N 20.1667 E	yes	31,03	Illumina
	DR.AN442	PV596720	PRJNA1327097	SAMN51264637		6750	urine	Homo sapiens	2024	2024-07-28	Hungary	46.2500 N 20.1667 E	no	28,07	Illumina
Patient 3	PIKLA063	PV596721	PRJNA1327097	SAMN51264638		6939	urine	Homo sapiens	2024	2024-08-02	Hungary	47.5000 N 19.0667 E	yes	31,91	Illumina
Patient 4	FEKPA166	PV596722	PRJNA1327097	SAMN51264639		7192	urine	Homo sapiens	2024	2024-08-09	Hungary	47.6255 N 20.8922 E	yes	25,54	Illumina
	FEKPA166	PV596723	PRJNA1327097	SAMN51264640		7193	whole blood	Homo sapiens	2024	2024-08-12	Hungary	47.6255 N 20.8922 E	no	29,70	Illumina
Patient 5	HEGJO225	PV596724	PRJNA1327097	SAMN51264641		7232	whole blood	Homo sapiens	2024	2024-08-13	Hungary	47.5333 N 21.6333 E	yes	35,01	Illumina
Patient 6	SEBAN595	PV596725	PRJNA1327097	SAMN51264642		7379	whole blood	Homo sapiens	2024	2024-08-14	Hungary	47.5000 N 19.0667 E	yes	32,33	Illumina
Patient 7	TOTTA0PL	PV596726	PRJNA1327097	SAMN51264643		7420	urine	Homo sapiens	2024	2024-08-16	Hungary	47.5000 N 19.0667 E	yes	30,63	Illumina
	TOTTA0PL	PV605547	PRJNA1327097	SAMN51264644		7421	whole blood	Homo sapiens	2024	2024-08-16	Hungary	47.5000 N 19.0667 E	no	31,86	Illumina
Patient 8	DEMLA468	PV596727	PRJNA1327097	SAMN51264645		7565	urine	Homo sapiens	2024	2024-08-24	Hungary	47.5000 N 19.0667 E	yes	27,67	Illumina
Patient 9	TULIS043	PV596728	PRJNA1327097	SAMN51264646		7893	whole blood	Homo sapiens	2024	2024-08-26	Hungary	46.4374 N 20.1363 E	yes	31,59	Illumina
	TULIS043	PV596729	PRJNA1327097	SAMN51264647		7894	urine	Homo sapiens	2024	2024-08-29	Hungary	46.4374 N 20.1363 E	no	29,74	Illumina
	TULIS043	PV637092	PRJNA1327097	SAMN51264648		7895	urine	Homo sapiens	2024	2024-08-29	Hungary	46.4333 N 20.1333 E	no	32,74	Illumina
Patient 10	MIKMA885	PV596730	PRJNA1327097	SAMN51264649		7899	urine	Homo sapiens	2024	2024-08-30	Hungary	46.9167 N 19.7000 E	yes	29,56	Illumina
Patient 11	HAMER099	PV596731	PRJNA1327097	SAMN51264650		7901	whole blood	Homo sapiens	2024	2024-08-29	Hungary	46.8667 N 19.8833 E	no	36,65	Illumina
	HAMER099	PV596732	PRJNA1327097	SAMN51264651		7903	urine	Homo sapiens	2024	2024-08-29	Hungary	46.8667 N 19.8833 E	yes	29,62	Illumina
Patient 12	COMTU001	PV596733	PRJNA1327097	SAMN51264652		7916	whole blood	Homo sapiens	2024	2024-08-30	Hungary	47.1167 N 18.3667 E	yes	34,05	Illumina
Patient 13	NOVGY176	PV596734	PRJNA1327097	SAMN51264653		7925	urine	Homo sapiens	2024	2024-08-29	Hungary	47.1000 N 20.2333 E	yes	32,98	Illumina
Patient 14	ROCKA014	PV596735	PRJNA1327097	SAMN51264654		8180	cerebrospinal fluid	Homo sapiens	2024	2024-09-09	Hungary	47.2833 N 19.5500 E	no	33,54	Illumina
	ROCKA014	PV596736	PRJNA1327097	SAMN51264655		8181	urine	Homo sapiens	2024	2024-09-09	Hungary	47.2833 N 19.5500 E	yes	30,69	Illumina
Patient 15	LEZLA015	PV596737	PRJNA1327097	SAMN51264656		8222	urine	Homo sapiens	2024	2024-09-05	Hungary	47.3667 N 18.5833 E	yes	31.99	Illumina
Patient 16	NACLA045	PV596738	PRJNA1327097	SAMN51264657		8224	urine	Homo sapiens	2024	2024-09-10	Hungary	47.7833 N 18.7500 E	yes	32,08	Illumina
Patient 17	BARKAOSS	PV596739	PRJNA1327097	SAMN51264658		8452	whole blood	Homo sapiens	2024	2024-09-10	Hungary	47.1667 N 17.7500 E	no	33,18	Illumina
	BARKAOSS	PV596740	PRJNA1327097	SAMN51264659		8453	urine	Homo sapiens	2024	2024-09-10	Hungary	47.1667 N 17.7500 E	yes	27,53	Illumina
Patient 18	RAJMI079	PV596741	PRJNA1327097	SAMN51264660		8571	serum	Homo sapiens	2024	2024-09-16	Hungary	47.0000 N 20.6333 E	yes	27,05	Illumina
	RAJMI079	PV596742	PRJNA1327097	SAMN51264661		8572	cerebrospinal fluid	Homo sapiens	2024	2024-09-16	Hungary	47.0000 N 20.6333 E	no	19,05	Illumina
	RAJMI079	PV596743	PRJNA1327097	SAMN51264662		8573	urine	Homo sapiens	2024	2024-09-16	Hungary	47.0000 N 20.6333 E	no	29,92	Illumina
	RAJMI079	PV596744	PRJNA1327097	SAMN51264663		8574	whole blood	Homo sapiens	2024	2024-09-16	Hungary	47.0000 N 20.6333 E	no	30,89	Illumina
Patient 19	BEEJO005	PV596745	PRJNA1327097	SAMN51264664		8587	urine	Homo sapiens	2024	2024-09-13	Hungary	47.1889 N 18.4136 E	yes	30,65	Illumina
	BEEJO005	PV605552	PRJNA1327097	SAMN51264665		8585	whole blood	Homo sapiens	2024	2024-09-13	Hungary	47.1889 N 18.4136 E	no	34,11	Illumina
Patient 20	BIRFE240	PV596746	PRJNA1327097	SAMN51264666		8605	whole blood	Homo sapiens	2024	2024-09-16	Hungary	47.6667 N 21.5167 E	no	27,26	Illumina
	BIRFE240	PV596747	PRJNA1327097	SAMN51264667		8606	urine	Homo sapiens	2024	2024-09-16	Hungary	47.6667 N 21.5167 E	yes	26,24	Illumina
Patient 21	KULIS287	PV596748	PRJNA1327097	SAMN51264668		8941	whole blood	Homo sapiens	2024	2024-09-24	Hungary	47.5000 N 19.0667 E	yes	36,24	Illumina
Patient 22	SARLA0EN**	PV596749	PRJNA1327097	SAMN51264669		9233	cerebrospinal fluid	Homo sapiens	2024	2024-09-28	Hungary	47.4000 N 19.6333 E	no	31,45	Illumina
	SARLA0EN**	PV596750	PRJNA1327097	SAMN51264670		9234	urine	Homo sapiens	2024	2024-09-28	Hungary	47.4000 N 19.6333 E	yes	32,34	Illumina
Patient 23	SZEIS055	PV596751	PRJNA1327097	SAMN51264671		6822	urine	Homo sapiens	2024	2024-07-31	Hungary	46.2500 N 20.1667 E	yes	24,07	Illumina
Patient 24	BALRO580	PV596753	PRJNA1327097	SAMN51264672		3359	whole blood	Homo sapiens	2023	2023-07-19	Hungary	47.8167 N 21.5000 E	no	32.72	Illumina
	BALRO580	PV596754	PRJNA1327097	SAMN51264673		3360	urine	Homo sapiens	2023	2023-07-19	Hungary	47.8167 N 21.5000 E	yes	32.47	Illumina
Patient 25	KISGYAKA	PV596755	PRJNA1327097	SAMN51264674		3652	urine	Homo sapiens	2022	2022-09-07	Hungary	46.2500 N 20.1667 E	yes	33.83	Illumina
Patient 26	PALFE431	PV596756	PRJNA1327097	SAMN51264675		3820	urine	Homo sapiens	2023	2023-08-16	Hungary	47.2833 N 19.5500 E	yes	34.69	Illumina
Patient 27	THIGY002	PV596757	PRJNA1327097	SAMN51264676		3917	serum	Homo sapiens	2023	2023-08-17	Hungary	47.5000 N 19.0667 E	yes	36.87	Illumina
	THIGY002	PV596758	PRJNA1327097	SAMN51264677		3918	whole blood	Homo sapiens	2023	2023-08-17	Hungary	47.5000 N 19.0667 E	no	34.57	Illumina
Patient 28	TOTJODHY	PV596759	PRJNA1327097	SAMN51264678		4485	urine	Homo sapiens	2023	2023-09-06	Hungary	46.4500 N 17.0000 E	yes	34.6	Illumina
Patient 29	BIHTA054	PV596760	PRJNA1327097	SAMN51264679		5108	serum	Homo sapiens	2023	2023-09-25	Hungary	46.9883 N 17.9607 E	yes	33.91	Illumina
Patient 30	RACLA0EC	PV596761	PRJNA1327097	SAMN51264680		5408	urine	Homo sapiens	2023	2023-10-05	Hungary	46.8167 N 21.0333 E	no	33.81	Illumina
Patient 31	KECSA198	PV596762	PRJNA1327097	SAMN51264681		5983	urine	Homo sapiens	2023	2023-11-09	Hungary	46.3333 N 20.2000 E	no	30.83	Illumina
Patient 32	KALAT292	PV605546	PRJNA1327097	SAMN51264682		7127	urine	Homo sapiens	2024	2024-08-07	Hungary	47.6833 N 21.9000 E	yes	33,60	Illumina
Patient 33	HOLLA312	PV605548	PRJNA1327097	SAMN51264683		7505	serum	Homo sapiens	2024	2024-08-22	Hungary	47.5000 N 19.0667 E	yes	34,66	Illumina
Patient 34	GALPE488	PV605549	PRJNA1327097	SAMN51264684		7932	urine	Homo sapiens	2024	2024-09-02	Hungary	47.1833 N 20.1833 E	yes	35,57	Illumina
Patient 35	SZIZE166	PV605550	PRJNA1327097	SAMN51264685		8036	cerebrospinal fluid	Homo sapiens	2024	2024-08-07	Hungary	46.7667 N 18.0500 E	yes	36,79	Illumina
Patient 36	BEDGA106*	PV605551	PRJNA1327097	SAMN51264686		8210	whole blood	Homo sapiens	2024	2024-09-08	Hungary	47.2333 N 18.6500 E	yes	29,89	Illumina
Patient 37	GOMMA368	PV605553	PRJNA1327097	SAMN51264687		8640	urine	Homo sapiens	2024	2024-09-16	Hungary	47.6167 N 17.8000 E	yes	35,45	Illumina
Patient 38	BUDMA664	PV637093	PRJNA1327097	SAMN51264688		8431	urine	Homo sapiens	2024	2024-09-10	Hungary	47.6833 N 17.6333 E	yes	32,77	Illumina
Animal 1	NA	PV596752	PRJNA1327097	SAMN51264689		443	mosquito pool	Culex pipiens	2024	2024-09-02	Hungary	47.5000 N 19.0667 E	yes	26,92	Illumina
Animal 2	W2024#238	PV693361	PRJNA1327097	SAMN51264690		W2024_238	mosquito pool	Culex pipiens	2024	2024-09-27	Hungary	47.7288 N 20.0273 E	yes	28.49	Nanopore
Animal 3	ÁK24/14	PV693349	PRJNA1327097	SAMN51264691		AK24_14	organ	Cornix cornix	2024	2024-08-21	Hungary	47.6896 N 19.0590 E	yes	17.4	Nanopore
Animal 4	ÁK24/25	PV693348	PRJNA1327097	SAMN51264692		AK24_25	organ	Corvus corone	2024	2024-08-13	Hungary	47.1683 N 18.4205 E	yes	22.37	Nanopore
Animal 5	ÁK24/43	PV693347	PRJNA1327097	SAMN51264693		AK24_43	organ	Accipiter gentilis	2024	2024-07-25	Hungary	47.2883 N 18.3205 E	yes	13.94	Nanopore
Animal 6	ÁK24/49	PV693350	PRJNA1327097	SAMN51264694		AK24_49	organ	Cornix cornix	2024	2024-09-03	Hungary	47.4211 N 19.0733 E	yes	20.86	Nanopore
Animal 7	ÁK24/50	PV693346	PRJNA1327097	SAMN51264695		AK24_50	organ	Cornix cornix	2024	2024-08-31	Hungary	47.5457 N 19.0677 E	yes	14.57	Nanopore
Animal 8	ÁK24/51	PV693355	PRJNA1327097	SAMN51264696		AK24_51	organ	Cornix cornix	2024	2024-08-31	Hungary	47.5132 N 19.0854 E	yes	14.9	Nanopore
Animal 9	ÁK24/52	PV693356	PRJNA1327097	SAMN51264697		AK24_52	organ	Accipiter gentilis	2024	2024-08-31	Hungary	47.5482 N 19.1351 E	yes	17.87	Nanopore
Animal 10	ÁK24/53	PV693357	PRJNA1327097	SAMN51264698		AK24_53	organ	Accipiter gentilis	2024	2024-08-29	Hungary	46.5390 N 16.9907 E	yes	19.48	Nanopore
Animal 11	ÁK24/87	PV693351	PRJNA1327097	SAMN51264699		AK24_87	organ	Accipiter gentilis	2024	2024-09-17	Hungary	47.3868 N 16.5378 E	yes	26.71	Nanopore
Animal 12	ÁK24/114/61	PV693354	PRJNA1327097	SAMN51264700		AK24_114_61	oral swab	Athene noctua	2024	2024-08-22	Hungary	47.6941 N 16.8436 E	yes	28.58	Nanopore
Animal 13	ÁK24/11	PV693353	PRJNA1327097	SAMN51264701		AK24_11	organ	Accipiter gentilis	2024	2024-08-08	Hungary	46.8014 N 19.3574 E	yes	12.62	Nanopore
Animal 14	ÁK24/28	PV693358	PRJNA1327097	SAMN51264702		AK24_28	organ	Chloris chloris	2024	2024-08-15	Hungary	47.1682 N 18.4205 E	yes	13.89	Nanopore
Animal 15	ÁK24/38	PV693359	PRJNA1327097	SAMN51264703		AK24_38	organ	Cornix cornix	2024	2024-08-22	Hungary	47.1683 N 18.4205 E	yes	18.11	Nanopore
Animal 16	ÁK23/18	PV693352	PRJNA1327097	SAMN51264704		AK23_18	organ	Anas platyrhynchos	2023	2023-08-14	Hungary	46.9759 N 21.0989 E	yes	28.48	Nanopore
Animal 17	78/2023	PV693360	PRJNA1327097	SAMN51264705		AK23_78	organ	Spheniscus demersus	2023	2023-09-05	Hungary	47.4939 N 19.8678 E	yes	20.6	Nanopore
